# Supplementary material for: Comparative Analysis of Radical Adduct Formation (RAF) Products and Antioxidant Pathways between Myricetin-3-O-Galactoside and Myricetin Aglycone
Source: Molecules. 2019 Jul 30;24(15):2769. doi: 10.3390/molecules24152769 (PMC6696482; doi:10.3390/molecules24152769)
Supplement: Supplementary file 1 [file molecules-24-02769-s001.zip]

Archive with 5 entries (5 files):
- Suppl. 1  flavonol 3-O-galactoside and its aglycone.pdf
- Suppl. 2 The mass spectrum of DPPH free radicals detected in negative ion mode.pdf
- Suppl. 3 Dose response curves Figure S1-S4.pdf
- Suppl. 4 Certificate of analysis of Myricetin-3-O-galactoside.pdf
- Suppl. 5 Certificate of analysis of Myricetin.pdf
